# Supplementary material for: Associations of Single-Nucleotide Polymorphisms in Slovenian Patients with Acute Central Serous Chorioretinopathy
Source: Genes (Basel). 2021 Dec 25;13(1):55. doi: 10.3390/genes13010055 (PMC8774639; doi:10.3390/genes13010055)
Supplement: Supplementary file 1 [file genes-13-00055-s001.zip]

Archive with 1 entries (1 files):
- genes-1513976-supplementary.pdf
